# Supplementary material for: Social and Natural Sciences Differ in Their Research Strategies, Adapted to Work for Different Knowledge Landscapes
Source: PLoS One. 2014 Nov 26;9(11):e113901. doi: 10.1371/journal.pone.0113901 (PMC4245228; doi:10.1371/journal.pone.0113901)
Supplement: Data S1 — http://atta.labb.usb.ve/Klaus/SupportingInformationPLOS2014.xls. (XLS) [file pone.0113901.s001.xls]

## Sheet: Absol
Area	USA	Journals 1999	Doc/Jour 1999	Countries 1999	Total Docs. (1999)	Total Docs. (3years)	Total Refs.	Ref/doc 1999	Total Cites (3years)	Citable Docs. (3years)	Cit/doc 1999	Citable doc 1999	Cit1999	Self-Cit1999	%Self 1999	Journals 2011	Doc/Jour 2011	Countries 2011	Total Docs. (2011)	Total Docs. (3years)	Total Refs.	Ref/doc 2011	Total Cites (3years)	Citable Docs. (3years)	Cit/doc 2011	Citable doc2011	Cit2011	Self-Cit2011	%Self 2011	Cit/NrArt	Dif Jour	Dif Country	Dif Cit/Doc	Dif Ref/Doc	Dif %Selfcit	Dif Doc/Jour		IntCoop NA1999	IntCoop WE1999	IntCoop Asia1999	IntCoop LA1999	IntCoop NA2011	IntCoop WE2011	IntCoop Asia2011	IntCoop LA2011	IntCoop RatioNA	IntCoop RatioWE	IntCoop RatioAsia	IntCoop RatioLA
Agriculture & Biology	0	1024	77.6904	193	79555	252703	2389809	30.0397	288906	249404	1.15839	96624	2154343	689467	32.0036	1609	98.9124	210	159150	434726	5948456	37.3764	848702	417510	2.03277	199398	470534	185462	39.4152	1.01945	1.57129	1.08808	1.75483	1.24423	1.23159	1.27316		23.463	31.55	22.165	37.934	37.633	46.694	24.893	29.206	1.60393	1.48	1.12308	0.769916
Art & Humanities	0	489	21.0695	87	10303	28124	413255	40.1102	7661	27086	0.28284	5888	50460	19163	37.9766	1743	31.7975	149	55423	130575	1841957	33.2345	39145	115768	0.338133	39234	16719	7866	47.0483	0.861837	3.56442	1.71264	1.19549	0.828581	1.23887	1.50917		9.334	10.946	23.232	16.176	7.645	10.422	15.652	12.525	0.819049	0.952129	0.673726	0.774295
Business	0	339	33.4484	93	11339	31551	344006	30.3383	21903	30961	0.707438	11574	217637	71726	32.9567	804	49.8682	146	40094	107177	1352972	33.745	119428	96855	1.23306	38985	46202	16882	36.5395	3.16291	2.37168	1.56989	1.74299	1.11229	1.10871	1.4909		13.742	16.817	15.519	39.326	24.623	32.148	25.458	33.296	1.79181	1.91164	1.64044	0.846666
Chemical Eng	0	293	104.898	117	30735	86982	636704	20.7159	76276	85485	0.892273	38895	624582	168130	26.9188	424	171.377	140	72664	189670	2035768	28.0162	406919	183522	2.21728	83403	190670	79899	41.9043	2.65851	1.4471	1.19658	2.48497	1.3524	1.55669	1.63376		16.209	22.939	11.502	28.233	29.538	36.848	15.05	33.321	1.82232	1.60635	1.30847	1.18021
Chemistry	0	379	210.172	134	79655	226328	2118732	26.5989	355037	224033	1.58475	93087	2101868	623313	29.6552	542	277.432	164	150368	396304	5765861	38.345	1272343	387063	3.28717	181411	683813	272321	39.8239	1.812	1.43008	1.22388	2.07425	1.4416	1.3429	1.32003		21.791	27.372	11.697	30.38	33.565	42.545	18.479	32.738	1.54031	1.55433	1.57981	1.07762
Computer Sci	0	487	67.1622	112	32708	92975	583674	17.845	48398	92184	0.525015	41238	659865	172489	26.14	992	124.124	151	123131	306705	2764657	22.453	442104	293746	1.50506	143815	232501	95441	41.0497	1.04652	2.03696	1.34821	2.86669	1.25822	1.57038	1.84812		17.282	20.65	14.714	36.319	35.792	37.432	19.681	40.608	2.07106	1.81269	1.33757	1.11809
Dentistry	0	62	82.2581	70	5100	15428	102108	20.0212	11791	14051	0.839157	3512	85135	19796	23.2525	106	98.8491	106	10478	28355	257937	24.617	40797	24550	1.66179	9504	16864	5144	30.5028	17.4852	1.70968	1.51429	1.98031	1.22955	1.31181	1.20169		24.841	21.49	27.725	45.588	35.497	34.712	21.123	20.806	1.42897	1.61526	0.761876	0.456392
Economics	0	270	35.3704	95	9550	27826	266213	27.8757	23812	27615	0.862285	9078	204985	69877	34.0888	587	44.121	145	25899	69428	900956	34.7873	88312	64938	1.35994	30029	36483	14310	39.2237	4.52877	2.17407	1.52632	1.57714	1.24794	1.15063	1.2474		16.934	23.019	37.723	36.735	29.417	37.258	38.255	32	1.73716	1.61858	1.0141	0.871104
Engeneering	0	962	97.9678	138	94245	279554	1346850	14.2909	122816	275354	0.446029	121971	1297428	384794	29.6582	1745	147.588	164	257541	654815	5015441	19.4743	802656	633117	1.26778	289785	392171	173386	44.2118	0.437491	1.81393	1.18841	2.84238	1.3627	1.49071	1.5065		11.838	16.149	10.554	21.791	28.691	35.869	13.642	33.491	2.42364	2.22113	1.29259	1.53692
Environmental Sci	0	481	79.3784	176	38181	105883	1152829	30.1938	143081	103277	1.38541	44115	1140825	376325	32.9871	819	106.745	195	87424	228090	3342874	38.2375	511478	216930	2.3578	107921	278291	114142	41.0153	2.18475	1.7027	1.10795	1.70188	1.2664	1.24338	1.34476		20.511	28.038	21.233	45.734	35.249	44.24	24.597	39.846	1.71854	1.57786	1.15843	0.871256
Health	0	94	82.5319	77	7758	23179	160932	20.744	31296	21173	1.47811	6615	174076	59292	34.061	201	85.3881	130	17163	43794	461741	26.9033	83032	37998	2.18517	16797	38461	15572	40.4878	13.0093	2.1383	1.68831	1.47835	1.29692	1.18868	1.03461		9.257	16.184	17.614	30.357	18.439	29.243	24.76	26.101	1.9919	1.80691	1.4057	0.859802
Material Sci	0	392	152.378	119	59732	174798	1139270	19.073	148203	173828	0.852584	75655	1040730	303471	29.1594	667	237.187	149	158204	357059	3807476	24.0669	755594	348425	2.1686	185066	389459	166385	42.7221	1.1718	1.70153	1.2521	2.54356	1.26183	1.46512	1.55658		23.513	33.271	14.567	35.811	36.944	44.111	12.884	37.109	1.57122	1.32581	0.884465	1.03625
Mathemathics	0	472	71.8962	129	33935	99726	665211	19.6025	72962	99539	0.732999	44542	671835	207310	30.8573	889	110.79	164	98492	265416	2276522	23.1138	307585	256396	1.19965	123652	188987	82450	43.6273	0.970181	1.88347	1.27132	1.63663	1.17912	1.41384	1.54097		33.471	38.19	28.707	45.937	40.802	42.721	26.094	45.558	1.21903	1.11864	0.908977	0.99175
Medicine	0	3064	100.62	185	308301	903462	6414973	20.8075	1128021	809626	1.39326	260910	7180186	2199748	30.6364	5194	111.429	217	578763	1590446	14584673	25.1997	3089781	1340899	2.30426	523966	1822743	558056	30.6163	0.439773	1.69517	1.17297	1.65386	1.21109	0.999344	1.10742		12.714	13.352	11.087	22.259	24.172	26.787	16.931	25.481	1.90121	2.00622	1.5271	1.14475
Multidisciplinary	0	35	357.343	103	12507	37012	229782	18.3723	239827	27794	8.62873	10116	1312708	419516	31.9581	73	492.466	175	35950	70827	1157660	32.2019	397679	58860	6.75635	44356	311891	98822	31.6848	15.2321	2.08571	1.69903	0.783007	1.75275	0.991449	1.37813		25.081	43.263	23.005	47.12	43.631	58.104	31.585	60.38	1.7396	1.34304	1.37296	1.28141
Neuroscience	0	163	142.939	98	23299	64760	857694	36.8125	192521	62295	3.09047	27539	1205471	410009	34.0123	308	128.273	135	39508	104275	1829686	46.3118	389231	95332	4.0829	45000	216418	76740	35.4592	9.07311	1.88957	1.37755	1.32112	1.25805	1.04254	0.897397		21.377	29.815	23.458	28.723	28.737	42.749	28.588	33.915	1.3443	1.43381	1.21869	1.18076
Physics	0	316	259.253	129	81924	239757	1884365	23.0014	394628	238736	1.65299	120601	2662695	815196	30.6154	536	311.743	157	167094	461141	4576628	27.3895	1003496	450491	2.22756	229379	723277	278364	38.4865	0.971127	1.6962	1.21705	1.3476	1.19078	1.25709	1.20246		37.123	46.583	23.57	50.272	44.275	53.439	24.107	47.972	1.19266	1.14718	1.02278	0.954249
Psychology	0	392	39.125	88	15337	44661	528596	34.4654	46167	43760	1.055	16030	413653	187032	45.2147	663	55.4419	132	36758	90019	1482175	40.3225	168272	83071	2.02564	39569	71455	33963	47.5306	5.11926	1.69133	1.5	1.92003	1.16994	1.05122	1.41705		8.184	14.693	23.585	33.523	18.843	28.062	34.071	22.874	2.30242	1.90989	1.4446	0.682337
Social Sciences	0	1338	26.8804	152	35966	104000	1241333	34.5141	54561	101487	0.537616	27299	355979	154785	43.4815	3067	39.9384	187	122491	303278	4684939	38.2472	255776	275280	0.929149	113717	102567	49538	48.2982	0.817071	2.29223	1.23026	1.72828	1.10816	1.11078	1.48578		7.757	12.647	18.938	30.529	12.749	18.901	22.702	18.529	1.64355	1.4945	1.19875	0.606931
Veterinary Sci	0	109	84.1376	117	9171	27826	189163	20.6262	16024	26347	0.608191	9321	110859	34216	30.8644	166	116.151	145	19281	53448	500682	25.9676	53305	48559	1.09774	19599	25710	10357	40.2839	5.60098	1.52294	1.23932	1.80492	1.25896	1.30519	1.38048		20.634	21.929	15.625	28.446	27.382	31.529	14.478	18.557	1.32703	1.43778	0.926592	0.652359
																21135

## Sheet: +USA
Area	USA	Journals 1999	Doc/Jour 1999	Countries 1999	Total Docs. (1999)	Total Docs. (3years)	Total Refs.	Ref/doc 1999	Total Cites (3years)	Citable Docs. (3years)	Cit/doc 1999	Citable doc 1999	Cit1999	Self-Cit1999	%Self 1999	Journals 2011	Doc/Jour 2011	Countries 2011	Total Docs. (2011)	Total Docs. (3years)	Total Refs.	Ref/doc 2011	Total Cites (3years)	Citable Docs. (3years)	Cit/doc 2011	Citable doc2011	Cit2011	Self-Cit2011	%Self 2011	Dif Jour	Dif Country	Dif Cit/Doc	Dif Ref/Doc	Dif %Selfcit	Dif Doc/Jour
Agriculture & Biology	0	1024	77.6904	193	79555	252703	2389809	30.0397	288906	249404	1.15839	96624	2154343	689467	32.0036	1609	98.9124	210	159150	434726	5948456	37.3764	848702	417510	2.03277	199398	470534	185462	39.4152	1.57129	1.08808	1.75483	1.24423	1.23159	1.27316
Art & Humanities	0	489	21.0695	87	10303	28124	413255	40.1102	7661	27086	0.28284	5888	50460	19163	37.9766	1743	31.7975	149	55423	130575	1841957	33.2345	39145	115768	0.338133	39234	16719	7866	47.0483	3.56442	1.71264	1.19549	0.828581	1.23887	1.50917
Business	0	339	33.4484	93	11339	31551	344006	30.3383	21903	30961	0.707438	11574	217637	71726	32.9567	804	49.8682	146	40094	107177	1352972	33.745	119428	96855	1.23306	38985	46202	16882	36.5395	2.37168	1.56989	1.74299	1.11229	1.10871	1.4909
Chemical Eng	0	293	104.898	117	30735	86982	636704	20.7159	76276	85485	0.892273	38895	624582	168130	26.9188	424	171.377	140	72664	189670	2035768	28.0162	406919	183522	2.21728	83403	190670	79899	41.9043	1.4471	1.19658	2.48497	1.3524	1.55669	1.63376
Chemistry	0	379	210.172	134	79655	226328	2118732	26.5989	355037	224033	1.58475	93087	2101868	623313	29.6552	542	277.432	164	150368	396304	5765861	38.345	1272343	387063	3.28717	181411	683813	272321	39.8239	1.43008	1.22388	2.07425	1.4416	1.3429	1.32003
Computer Sci	0	487	67.1622	112	32708	92975	583674	17.845	48398	92184	0.525015	41238	659865	172489	26.14	992	124.124	151	123131	306705	2764657	22.453	442104	293746	1.50506	143815	232501	95441	41.0497	2.03696	1.34821	2.86669	1.25822	1.57038	1.84812
Dentistry	0	62	82.2581	70	5100	15428	102108	20.0212	11791	14051	0.839157	3512	85135	19796	23.2525	106	98.8491	106	10478	28355	257937	24.617	40797	24550	1.66179	9504	16864	5144	30.5028	1.70968	1.51429	1.98031	1.22955	1.31181	1.20169
Economics	0	270	35.3704	95	9550	27826	266213	27.8757	23812	27615	0.862285	9078	204985	69877	34.0888	587	44.121	145	25899	69428	900956	34.7873	88312	64938	1.35994	30029	36483	14310	39.2237	2.17407	1.52632	1.57714	1.24794	1.15063	1.2474
Engeneering	0	962	97.9678	138	94245	279554	1346850	14.2909	122816	275354	0.446029	121971	1297428	384794	29.6582	1745	147.588	164	257541	654815	5015441	19.4743	802656	633117	1.26778	289785	392171	173386	44.2118	1.81393	1.18841	2.84238	1.3627	1.49071	1.5065
Environmental Sci	0	481	79.3784	176	38181	105883	1152829	30.1938	143081	103277	1.38541	44115	1140825	376325	32.9871	819	106.745	195	87424	228090	3342874	38.2375	511478	216930	2.3578	107921	278291	114142	41.0153	1.7027	1.10795	1.70188	1.2664	1.24338	1.34476
Health	0	94	82.5319	77	7758	23179	160932	20.744	31296	21173	1.47811	6615	174076	59292	34.061	201	85.3881	130	17163	43794	461741	26.9033	83032	37998	2.18517	16797	38461	15572	40.4878	2.1383	1.68831	1.47835	1.29692	1.18868	1.03461
Material Sci	0	392	152.378	119	59732	174798	1139270	19.073	148203	173828	0.852584	75655	1040730	303471	29.1594	667	237.187	149	158204	357059	3807476	24.0669	755594	348425	2.1686	185066	389459	166385	42.7221	1.70153	1.2521	2.54356	1.26183	1.46512	1.55658
Mathemathics	0	472	71.8962	129	33935	99726	665211	19.6025	72962	99539	0.732999	44542	671835	207310	30.8573	889	110.79	164	98492	265416	2276522	23.1138	307585	256396	1.19965	123652	188987	82450	43.6273	1.88347	1.27132	1.63663	1.17912	1.41384	1.54097
Medicine	0	3064	100.62	185	308301	903462	6414973	20.8075	1128021	809626	1.39326	260910	7180186	2199748	30.6364	5194	111.429	217	578763	1590446	14584673	25.1997	3089781	1340899	2.30426	523966	1822743	558056	30.6163	1.69517	1.17297	1.65386	1.21109	0.999344	1.10742
Multidisciplinary	0	35	357.343	103	12507	37012	229782	18.3723	239827	27794	8.62873	10116	1312708	419516	31.9581	73	492.466	175	35950	70827	1157660	32.2019	397679	58860	6.75635	44356	311891	98822	31.6848	2.08571	1.69903	0.783007	1.75275	0.991449	1.37813
Neuroscience	0	163	142.939	98	23299	64760	857694	36.8125	192521	62295	3.09047	27539	1205471	410009	34.0123	308	128.273	135	39508	104275	1829686	46.3118	389231	95332	4.0829	45000	216418	76740	35.4592	1.88957	1.37755	1.32112	1.25805	1.04254	0.897397
Physics	0	316	259.253	129	81924	239757	1884365	23.0014	394628	238736	1.65299	120601	2662695	815196	30.6154	536	311.743	157	167094	461141	4576628	27.3895	1003496	450491	2.22756	229379	723277	278364	38.4865	1.6962	1.21705	1.3476	1.19078	1.25709	1.20246
Psychology	0	392	39.125	88	15337	44661	528596	34.4654	46167	43760	1.055	16030	413653	187032	45.2147	663	55.4419	132	36758	90019	1482175	40.3225	168272	83071	2.02564	39569	71455	33963	47.5306	1.69133	1.5	1.92003	1.16994	1.05122	1.41705
Social Sciences	0	1338	26.8804	152	35966	104000	1241333	34.5141	54561	101487	0.537616	27299	355979	154785	43.4815	3067	39.9384	187	122491	303278	4684939	38.2472	255776	275280	0.929149	113717	102567	49538	48.2982	2.29223	1.23026	1.72828	1.10816	1.11078	1.48578
Veterinary Sci	0	109	84.1376	117	9171	27826	189163	20.6262	16024	26347	0.608191	9321	110859	34216	30.8644	166	116.151	145	19281	53448	500682	25.9676	53305	48559	1.09774	19599	25710	10357	40.2839	1.52294	1.23932	1.80492	1.25896	1.30519	1.38048
Art & Humanities USA	1	121		1					3374	7609	0.443422	2436	23264	11949	51.3626	461		1					13501	30978	0.435825	11359	5122	3006	58.688	3.80992	1	0.982868		1.14262
Computer Sci USA	1	201		1					27255	47486	0.573959	13419	277214	98967	35.7006	376		1					215525	101822	2.11668	24200	49014	22288	45.4727	1.87065	1	3.68787		1.27373
Multidisciplinary USA	1	11		1					158783	17341	9.15651	4079	672101	326340	48.5552	15		1					275309	35210	7.81906	11008	106577	58469	54.8608	1.36364	1	0.853934		1.12986
Neuroscience USA	1	60		1					99620	25938	3.8407	9574	517116	273035	52.7996	95		1					178640	36117	4.94615	14220	74480	42432	56.971	1.58333	1	1.28783		1.07901
Physics USA	1	98		1					217055	97424	2.22794	24070	761872	324432	42.5835	146		1					532227	187025	2.84575	34472	130647	69792	53.4203	1.4898	1	1.2773		1.25448
Psychology USA	1	197		1					31097	24321	1.27861	8187	246400	146937	59.6335	261		1					90985	33721	2.69817	13636	29649	19424	65.5132	1.32487	1	2.11024		1.0986

## Sheet: IC
	Pacific Region	Western Europe	Latin America	Eastern Europe	Northern America	Middle East	Asiatic Region
1996	30.048	25.315	38.89	26.752	20.14	30.455	17.608
1997	30.926	24.757	35.255	28.021	18.307	29.432	16.645
1998	31.881	26.543	36.527	28.306	19.889	29.961	17.145
1999	29.229	25.239	34.339	29.332	19.025	27.709	15.881
2000	28.351	24.459	32.863	28.402	18.713	26.769	15.607
2001	26.351	22.306	29.335	25.527	17.016	23.004	13.442
2002	28.75	23.784	30.247	25.849	17.88	23.017	14.881
2003	37.949	31.154	37.014	33.144	24.009	29.222	19.766
2004	39.585	32.416	38.344	33.409	24.835	28.866	19.226
2005	38.989	32.787	38.022	33.065	25.386	28.893	17.95
2006	39.656	32.98	35.628	34.386	26.269	27.553	18.074
2007	40.768	34.716	38.143	34.57	28.419	27.787	18.728
2008	42.722	36.6	37.77	33.15	30.171	28.118	18.539
2009	42.053	35.088	32.746	31.091	28.107	26.755	17.406
2010	42.647	35.446	32.249	29.543	28.026	27.388	17.316
2011	43.549	36.09	32.089	29.058	28.854	27.932	17.16
2012	45.96	37.534	32.807	30.074	30.758	30.062	18.141
